# Supplementary material for: Effectiveness of Remote Interventions to Improve Medication Adherence in Patients after Stroke: A Systematic Literature Review and Meta-Analysis
Source: Behav Sci (Basel). 2023 Mar 11;13(3):246. doi: 10.3390/bs13030246 (PMC10044982; doi:10.3390/bs13030246)
Supplement: Supplementary file 1 [file behavsci-13-00246-s001.zip]

Archive with 1 entries (1 files):
- behavsci-2249849-supplementary.pdf
